# Supplementary material for: β-adrenergic receptor inhibits heart regeneration by downregulating Yap m6A modification
Source: Cell Death Dis. 2025 Apr 14;16(1):294. doi: 10.1038/s41419-025-07642-9 (PMC11997195; doi:10.1038/s41419-025-07642-9)
Supplement: Supplementary file 2 — Table S1 [file 41419_2025_7642_MOESM2_ESM.xlsx]

## Sheet: Sheet1
Table S1: Primer sequences for qPCR.
Gene	Primer sequence (5′–3′)
Adrb1 (mouse) Forward primer	CTCATCGTGGTGGGTAACGTG
Adrb1 (mouse) Reverse primer	ACACACAGCACATCTACCGAA
Adrb2 (mouse) Forward primer	GGGAACGACAGCGACTTCTT
Adrb2 (mouse) Reverse primer	GCCAGGACGATAACCIACAT
Mettl3 (mouse) Forward primer	GATAGTCCCGTGCCTACTGC
Mettl3 (mouse) Reverse primer	TGGCGTAGAGATGGCAAGAC
Mettl14 (mouse) Forward primer	GACTGGCATCACTGCGAATG
Mettl14 (mouse) Reverse primer	AGGTCCAATCCTTCCCCAGA
Wtap (mouse) Forward primer	TTCAAGCTTTGGAGGGAAAG
Wtap (mouse) Reverse primer	TTGCTGGGTCTACCATTGTT
Fto (mouse) Forward primer	AGGATCCAAGGCAAAGATGT
Fto (mouse) Reverse primer	GGCCTTCTCTCTGACAGCCA
Alkbh5 (mouse) Forward primer	CACGTTGACCCCATCCACAT
Alkbh5 (mouse) Reverse primer	CCTGAGAATGATGACCGCCC
Igf2bp1 (mouse) Forward primer	TAGATAGCCTGCTGGCTCAG
Igf2bp1 (mouse) Reverse primer	GCTGGCCCCGAGACCCAAAG
Igf2bp2 (mouse) Forward primer	GGAGAACGTGGAGCAAGTCA
Igf2bp2 (mouse) Reverse primer	CGCAGCGGGAAATCAATCTG
Igf2bp3 (mouse) Forward primer	CTGCCCCACGTAGTGTGATA
Igf2bp3 (mouse) Reverse primer	GGCGGGATTAGCGAGAGAAA
Ythdf1 (mouse) Forward primer	GCACAGTTGTTGATGGGCAG
Ythdf1 (mouse) Reverse primer	GACAACTGAACCCACCGTCT
Ythdf2 (mouse) Forward primer	CAGGCAAGGCCGAATAATGC
Ythdf2 (mouse) Reverse primer	TCTCCGTTGCTCAGTTGTCC
Ythdf3 (mouse) Forward primer	GGATCAGAGACCTAAAGGGCAA
Ythdf3 (mouse) Reverse primer	CCATGCTGCTTCCCCAAGAG
Gapdh (mouse) Forward primer	ATGTTCCAGTATGACTCCACTCA
Gapdh (mouse) Reverse primer	GAAGACACCAGTAGACTCCACG
