# Supplementary material for: β-adrenergic receptor inhibits heart regeneration by downregulating Yap m6A modification
Source: Cell Death Dis. 2025 Apr 14;16(1):294. doi: 10.1038/s41419-025-07642-9 (PMC11997195; doi:10.1038/s41419-025-07642-9)
Supplement: Supplementary file 3 — Table S2 [file 41419_2025_7642_MOESM3_ESM.xlsx]

## Sheet: Sheet1
Table S2. The predicted 34 m6A residues located across Yap mRNA sequence according to online SRAMP database.
#	Position	Sequence context	Structural context	Local structure visualization	Score(binary)	Score(knn)	Score(spectrum)	Score(combined)	Decision
1	282	GCCGU CCGUG UCUCC	N/A	N/A	0.487	0.567	0.63	0.548	m6A site (Low confidence)
		GGCCG GGACC CCCGC
		GGCCC CGCCC GCACC
2	340	CAGGU CGUGC ACGUC	N/A	N/A	0.733	0.87	0.63	0.698	m6A site (Very high confidence)
		CGCGG GGACU CGGAG
		ACCGA CUUGG AGGCG
3	408	CAAGA CGGCC AACGU	N/A	N/A	0.452	0.515	0.686	0.549	m6A site (Low confidence)
		GCCUC AGACC GUGCC
		CAUGC GGCUU CGCAA
4	582	GCUGG GUGCC GUUUC	N/A	N/A	0.568	0.7	0.529	0.559	m6A site (Moderate confidence)
		UCCUG GGACA CUCAC
		AGCCA GUGGC GUUGU
5	747	CUUCU UAAAU CACAA	N/A	N/A	0.479	0.754	0.685	0.575	m6A site (Moderate confidence)
		CGAUC AGACA ACAAC
		AUGGC AGGAC CCCCG
6	763	GAUCA GACAA CAACA	N/A	N/A	0.501	0.65	0.696	0.586	m6A site (Moderate confidence)
		UGGCA GGACC CCCGG
		AAGGC CAUGC UUUCG
7	851	CGCUG AUGAA UUCUG	N/A	N/A	0.554	0.679	0.728	0.63	m6A site (High confidence)
		CCUCA GGACC UCUUC
		CUGAU GGAUG GGAGC
8	882	UGAUG GAUGG GAGCA	N/A	N/A	0.466	0.468	0.748	0.579	m6A site (Moderate confidence)
		AGCCA UGACU CAGGA
		UGGAG AAGUU UACUA
9	910	GAUGG AGAAG UUUAC	N/A	N/A	0.365	0.453	0.765	0.529	m6A site (Low confidence)
		UACAU AAACC AUAAG
		AACAA GACCA CAUCC
10	919	GUUUA CUACA UAAAC	N/A	N/A	0.471	0.552	0.732	0.579	m6A site (Moderate confidence)
		CAUAA GAACA AGACC
		ACAUC CUGGC UGGAC
11	940	AACAA GACCA CAUCC	N/A	N/A	0.523	0.622	0.703	0.599	m6A site (Moderate confidence)
		UGGCU GGACC CAAGG
		CUGGA CCCUC GUUUU
12	952	UCCUG GCUGG ACCCA	N/A	N/A	0.562	0.76	0.706	0.629	m6A site (High confidence)
		AGGCU GGACC CUCGU
		UUUGC CAUGA ACCAG
13	970	CUGGA CCCUC GUUUU	N/A	N/A	0.453	0.562	0.682	0.55	m6A site (Low confidence)
		GCCAU GAACC AGAGG
		AUCAC UCAGA GUGCU
14	1112	AGUUA CAGAU GGAGA	N/A	N/A	0.69	0.733	0.659	0.679	m6A site (Very high confidence)
		AGGAG AGACU GCGGU
		UGAAA CAACA GGAAU
15	1242	UACAC UGGAG CAGGA	N/A	N/A	0.665	0.58	0.772	0.704	m6A site (Very high confidence)
		UGGAG GGACU CCGAA
		UGCAG UGUCU UCUCC
16	1287	UGGGA UGUCU CAGGA	N/A	N/A	0.437	0.384	0.818	0.587	m6A site (Moderate confidence)
		AUUGA GAACA AUGAC
		AACCA AUAGU UCCGA
17	1293	GUCUC AGGAA UUGAG	N/A	N/A	0.37	0.472	0.821	0.555	m6A site (Low confidence)
		AACAA UGACA ACCAA
		UAGUU CCGAU CCCUU
18	1321	AAUAG UUCCG AUCCC	N/A	N/A	0.341	0.522	0.84	0.549	m6A site (Low confidence)
		UUUCU UAACA GUGGC
		ACCUA UCACU CUCGA
19	1357	CACUC UCGAG AUGAG	N/A	N/A	0.523	0.442	0.781	0.622	m6A site (High confidence)
		AGCAC AGACA GCGGC
		CUCAG CAUGA GCAGC
20	1395	GAGCA GCUAC AGCAU	N/A	N/A	0.519	0.7	0.773	0.629	m6A site (High confidence)
		CCCUC GGACC CCAGA
		CGACU UCCUC AACAG
21	1441	GUGGA UGAAA UGGAU	N/A	N/A	0.421	0.676	0.807	0.588	m6A site (Moderate confidence)
		ACAGG AGACA CCAUC
		AGCCA AAGCA CCCUG
22	1512	CUACC UGGAA GCCCU	N/A	N/A	0.866	0.692	0.814	0.836	m6A site (Very high confidence)
		CCCUG GGACA AAUGU
		GGACC UUGGC ACACU
23	1522	GCCCU CCCUG GGACA	N/A	N/A	0.878	0.777	0.815	0.848	m6A site (Very high confidence)
		AAUGU GGACC UUGGC
		ACACU GGAAG GAGAU
24	1552	ACACU GGAAG GAGAU	N/A	N/A	0.48	0.649	0.764	0.602	m6A site (High confidence)
		GCAAU GAACA UAGAA
		GGGGA GGAGC UGAUG
25	1846	GCUGC UCUUA CGUUG	N/A	N/A	0.762	0.105	0.838	0.759	m6A site (Very high confidence)
		GUUGC UGACC UCUUC
		ACGGC CGGCU CUAAA
26	1877	CGGCC GGCUC UAAAG	N/A	N/A	0.781	0.058	0.803	0.754	m6A site (Very high confidence)
		AACCC GAACC GCAGA
		CAGAU UCCUU UGUUA
27	1900	CCGCA GACAG AUUCC	N/A	N/A	0.769	0.192	0.841	0.768	m6A site (Very high confidence)
		UUUGU UAACU CUGCU
		AUGAU AACUA CGUUC
28	2014	AUCAC UUUAA CUGAA	N/A	N/A	0.88	0.461	0.883	0.86	m6A site (Very high confidence)
		CACAC AGACU GGGAA
		CUGAA UGCUC UAGAA
29	2021	UAACU GAACA CACAG	N/A	N/A	0.862	0.57	0.898	0.862	m6A site (Very high confidence)
		ACUGG GAACU GAAUG
		CUCUA GAACA UUGUU
30	2036	ACUGG GAACU GAAUG	N/A	N/A	0.449	0.477	0.711	0.555	m6A site (Low confidence)
		CUCUA GAACA UUGUU
		CAAGA GGUGG UUUCU
31	2121	GAUCU CGUGG AGGAC	N/A	N/A	0.43	0.257	0.725	0.539	m6A site (Low confidence)
		GGAGG GGACC CACGC
		UGAAG ACUGG UGAAC
32	2134	ACGGA GGGGA CCCAC	N/A	N/A	0.841	0.61	0.873	0.842	m6A site (Very high confidence)
		GCUGA AGACU GGUGA
		ACUUU CCAUU CUUCU
33	2142	GACCC ACGCU GAAGA	N/A	N/A	0.59	0.619	0.602	0.596	m6A site (Moderate confidence)
		CUGGU GAACU UUCCA
		UUCUU CUGUU AGCGA
34	3556	UGGCC UCCCG GAGGA	N/A	N/A	0.627	0.644	0.552	0.598	m6A site (Moderate confidence)
		UGCAG UGACU GUAGA
		ACAGA GAUGA AAUUC
